# Supplementary material for: Multiscale modelling shows how cell-ECM interactions impact ECM fibre alignment and cell detachment
Source: PLoS Comput Biol. 2025 Nov 26;21(11):e1012698. doi: 10.1371/journal.pcbi.1012698 (PMC12680367; doi:10.1371/journal.pcbi.1012698)
Supplement: S2 File — The file contains the specifications of the computers used to run the simulations of the paper. (TXT) [file pcbi.1012698.s002.txt]

To run our simulations, we used 2 computers. We list their technical specifications below.


NODE 1: 

Architecture:                       x86_64
CPU op-mode(s):                     32-bit, 64-bit
Byte Order:                         Little Endian
Address sizes:                      43 bits physical, 48 bits virtual
CPU(s):                             32
On-line CPU(s) list:                0-31
Thread(s) per core:                 2
Core(s) per socket:                 16
Socket(s):                          1
NUMA node(s):                       1
Vendor ID:                          AuthenticAMD
CPU family:                         23
Model:                              8
Model name:                         AMD Ryzen Threadripper 2950X 16-Core Processor
Stepping:                           2
Frequency boost:                    enabled
CPU MHz:                            1887.588
CPU max MHz:                        3500,0000
CPU min MHz:                        2200,0000
BogoMIPS:                           6999.31
Virtualization:                     AMD-V
L1d cache:                          512 KiB
L1i cache:                          1 MiB
L2 cache:                           8 MiB
L3 cache:                           32 MiB
NUMA node0 CPU(s):                  0-31
Vulnerability Gather data sampling: Not affected
Vulnerability Itlb multihit:        Not affected
Vulnerability L1tf:                 Not affected
Vulnerability Mds:                  Not affected
Vulnerability Meltdown:             Not affected
Vulnerability Mmio stale data:      Not affected
Vulnerability Retbleed:             Vulnerable
Vulnerability Spec store bypass:    Mitigation; Speculative Store Bypass disabled 
                                    via prctl and seccomp
Vulnerability Spectre v1:           Mitigation; usercopy/swapgs barriers and __use
                                    r pointer sanitization
Vulnerability Spectre v2:           Mitigation; Retpolines; IBPB conditional; STIB
                                    P disabled; RSB filling; PBRSB-eIBRS Not affec
                                    ted; BHI Not affected
Vulnerability Srbds:                Not affected
Vulnerability Tsx async abort:      Not affected
Flags:                              fpu vme de pse tsc msr pae mce cx8 apic sep mt
                                    rr pge mca cmov pat pse36 clflush mmx fxsr sse
                                     sse2 ht syscall nx mmxext fxsr_opt pdpe1gb rd
                                    tscp lm constant_tsc rep_good nopl nonstop_tsc
                                     cpuid extd_apicid amd_dcm aperfmperf pni pclm
                                    ulqdq monitor ssse3 fma cx16 sse4_1 sse4_2 mov
                                    be popcnt aes xsave avx f16c rdrand lahf_lm cm
                                    p_legacy svm extapic cr8_legacy abm sse4a misa
                                    lignsse 3dnowprefetch osvw skinit wdt tce topo
                                    ext perfctr_core perfctr_nb bpext perfctr_llc 
                                    mwaitx cpb hw_pstate ssbd ibpb vmmcall fsgsbas
                                    e bmi1 avx2 smep bmi2 rdseed adx smap clflusho
                                    pt sha_ni xsaveopt xsavec xgetbv1 clzero irper
                                    f xsaveerptr arat npt lbrv svm_lock nrip_save 
                                    tsc_scale vmcb_clean flushbyasid decodeassists
                                     pausefilter pfthreshold avic v_vmsave_vmload 
                                    vgif overflow_recov succor smca sme sev sev_es

NODE 2: 

Architecture:                    x86_64
CPU op-mode(s):                  32-bit, 64-bit
Byte Order:                      Little Endian
Address sizes:                   46 bits physical, 48 bits virtual
CPU(s):                          36
On-line CPU(s) list:             0-35
Thread(s) per core:              2
Core(s) per socket:              18
Socket(s):                       1
NUMA node(s):                    1
Vendor ID:                       GenuineIntel
CPU family:                      6
Model:                           85
Model name:                      Intel(R) Core(TM) i9-10980XE CPU @ 3.00GHz
Stepping:                        7
CPU MHz:                         2977.496
CPU max MHz:                     4800.0000
CPU min MHz:                     1200.0000
BogoMIPS:                        6000.00
Virtualization:                  VT-x
L1d cache:                       576 KiB
L1i cache:                       576 KiB
L2 cache:                        18 MiB
L3 cache:                        24.8 MiB
NUMA node0 CPU(s):               0-35
Vulnerability Itlb multihit:     KVM: Mitigation: VMX disabled
Vulnerability L1tf:              Not affected
Vulnerability Mds:               Not affected
Vulnerability Meltdown:          Not affected
Vulnerability Mmio stale data:   Vulnerable: Clear CPU buffers attempted, no micro
                                 code; SMT vulnerable
Vulnerability Retbleed:          Mitigation; Enhanced IBRS
Vulnerability Spec store bypass: Mitigation; Speculative Store Bypass disabled via
                                  prctl and seccomp
Vulnerability Spectre v1:        Mitigation; usercopy/swapgs barriers and __user p
                                 ointer sanitization
Vulnerability Spectre v2:        Mitigation; Enhanced IBRS, IBPB conditional, RSB 
                                 filling, PBRSB-eIBRS SW sequence
Vulnerability Srbds:             Not affected
Vulnerability Tsx async abort:   Mitigation; TSX disabled
Flags:                           fpu vme de pse tsc msr pae mce cx8 apic sep mtrr 
                                 pge mca cmov pat pse36 clflush dts acpi mmx fxsr 
                                 sse sse2 ss ht tm pbe syscall nx pdpe1gb rdtscp l
                                 m constant_tsc art arch_perfmon pebs bts rep_good
                                  nopl xtopology nonstop_tsc cpuid aperfmperf pni 
                                 pclmulqdq dtes64 monitor ds_cpl vmx est tm2 ssse3
                                  sdbg fma cx16 xtpr pdcm pcid dca sse4_1 sse4_2 x
                                 2apic movbe popcnt tsc_deadline_timer aes xsave a
                                 vx f16c rdrand lahf_lm abm 3dnowprefetch cpuid_fa
                                 ult epb cat_l3 cdp_l3 invpcid_single ssbd mba ibr
                                 s ibpb stibp ibrs_enhanced tpr_shadow vnmi flexpr
                                 iority ept vpid ept_ad fsgsbase tsc_adjust bmi1 a
                                 vx2 smep bmi2 erms invpcid cqm mpx rdt_a avx512f 
                                 avx512dq rdseed adx smap clflushopt clwb intel_pt
                                  avx512cd avx512bw avx512vl xsaveopt xsavec xgetb
                                 v1 xsaves cqm_llc cqm_occup_llc cqm_mbm_total cqm
                                 _mbm_local dtherm ida arat pln pts hwp hwp_act_wi
                                 ndow hwp_epp hwp_pkg_req avx512_vnni md_clear flu
                                 sh_l1d arch_capabilities
